# Supplementary material for: Identification by TCGA database search of five genes that are aberrantly expressed and involved in hepatocellular carcinoma potentially via DNA methylation changes
Source: Environ Health Prev Med. 2020 Jul 23;25:31. doi: 10.1186/s12199-020-00871-8 (PMC7376645; doi:10.1186/s12199-020-00871-8)
Supplement: Supplementary file 1 — Additional file 1: Table S1. Sample ID of HCC and normal liver tissues in TCGA database [file 12199_2020_871_MOESM1_ESM.xlsx]

## Sheet: Table S1
Table S1. Sample ID of HCC and normal liver tissues in TCGA database
Normal liver sample ID	HCC sample ID
TCGA-DD-A3A2-11	TCGA-FV-A495-01
TCGA-BC-A10T-11	TCGA-CC-A3MB-01
TCGA-FV-A2QR-11	TCGA-BC-A3KF-01
TCGA-DD-A1EG-11	TCGA-DD-A4NV-01
TCGA-DD-A39X-11	TCGA-CC-A1HT-01
TCGA-DD-A119-11	TCGA-BD-A3EP-01
TCGA-DD-A11B-11	TCGA-CC-A3MA-01
TCGA-BC-A10Y-11	TCGA-ZP-A9CV-01
TCGA-DD-A11A-11	TCGA-DD-AACY-01
TCGA-DD-A116-11	TCGA-XR-A8TG-01
TCGA-EP-A12J-11	TCGA-CC-A9FW-01
TCGA-BD-A2L6-11	TCGA-BC-A10Y-01
TCGA-DD-A114-11	TCGA-KR-A7K7-01
TCGA-DD-A39Z-11	TCGA-ED-A459-01
TCGA-BC-A10X-11	TCGA-PD-A5DF-01
TCGA-DD-A11D-11	TCGA-ED-A5KG-01
TCGA-DD-A118-11	TCGA-DD-AAVX-01
TCGA-DD-A1EE-11	TCGA-ED-A7PY-01
TCGA-DD-A1EB-11	TCGA-RC-A7SF-01
TCGA-BC-A10W-11	TCGA-DD-AAW0-01
TCGA-BC-A10R-11	TCGA-ED-A66X-01
TCGA-DD-A1EI-11	TCGA-DD-AAC8-01
TCGA-DD-A113-11	TCGA-FV-A3I1-01
TCGA-DD-A1EJ-11	TCGA-RC-A7S9-01
TCGA-DD-A11C-11	TCGA-ZP-A9D2-01
TCGA-BC-A10Q-11	TCGA-G3-A5SL-01
TCGA-DD-A39W-11	TCGA-CC-A3M9-01
TCGA-BD-A3EP-11	TCGA-BC-A216-01
TCGA-ES-A2HT-11	TCGA-ED-A7XP-01
TCGA-BC-A216-11	TCGA-DD-A11A-01
TCGA-DD-A1EH-11	TCGA-DD-A73B-01
TCGA-DD-A1EC-11	TCGA-DD-AACA-01
TCGA-EP-A26S-11	TCGA-DD-A1EH-01
TCGA-DD-A3A3-11	TCGA-DD-AA3A-01
TCGA-BC-A10U-11	TCGA-RG-A7D4-01
TCGA-BC-A110-11	TCGA-DD-A73F-01
TCGA-DD-A39V-11	TCGA-WX-AA46-01
TCGA-DD-A1EL-11	TCGA-K7-AAU7-01
TCGA-DD-A3A1-11	TCGA-DD-A3A2-01
TCGA-FV-A23B-11	TCGA-EP-A26S-01
TCGA-BC-A10Z-11	TCGA-FV-A2QQ-01
	TCGA-3K-AAZ8-01
	TCGA-DD-A3A5-01
	TCGA-DD-AADP-01
	TCGA-CC-5259-01
	TCGA-DD-AAD2-01
	TCGA-ES-A2HT-01
	TCGA-CC-A8HU-01
	TCGA-ES-A2HS-01
	TCGA-2Y-A9H0-01
	TCGA-2V-A95S-01
	TCGA-2Y-A9GU-01
	TCGA-RC-A7SB-01
	TCGA-FV-A4ZP-01
	TCGA-DD-AAD3-01
	TCGA-DD-AAW2-01
	TCGA-DD-A39V-01
	TCGA-DD-AADD-01
	TCGA-DD-AADW-01
	TCGA-DD-AACS-01
	TCGA-2Y-A9H4-01
	TCGA-DD-AADV-01
	TCGA-G3-A7M7-01
	TCGA-DD-A4NK-01
	TCGA-ED-A97K-01
	TCGA-T1-A6J8-01
	TCGA-DD-AACV-01
	TCGA-DD-A4NF-01
	TCGA-DD-A3A8-01
	TCGA-G3-A25S-01
	TCGA-DD-A1EL-01
	TCGA-DD-AACH-01
	TCGA-WQ-A9G7-01
	TCGA-DD-A4NO-01
	TCGA-G3-A7M9-01
	TCGA-CC-5261-01
	TCGA-ZS-A9CG-01
	TCGA-CC-A123-01
	TCGA-5R-AA1D-01
	TCGA-BC-A69H-01
	TCGA-DD-AAVZ-01
	TCGA-DD-AAD0-01
	TCGA-EP-A2KA-01
	TCGA-2Y-A9HA-01
	TCGA-DD-AACD-01
	TCGA-DD-AAE7-01
	TCGA-BC-A8YO-01
	TCGA-DD-AAE2-01
	TCGA-DD-AAEG-01
	TCGA-XR-A8TF-01
	TCGA-CC-A5UC-01
	TCGA-KR-A7K0-01
	TCGA-CC-5263-01
	TCGA-K7-A5RG-01
	TCGA-G3-AAV4-01
	TCGA-ED-A627-01
	TCGA-2Y-A9GZ-01
	TCGA-DD-AACX-01
	TCGA-DD-AAVR-01
	TCGA-G3-A25T-01
	TCGA-MR-A8JO-01
	TCGA-DD-AAEK-01
	TCGA-DD-A1EE-01
	TCGA-DD-AACL-01
	TCGA-KR-A7K8-01
	TCGA-FV-A3I0-01
	TCGA-DD-AADA-01
	TCGA-G3-A5SM-01
	TCGA-G3-A3CH-01
	TCGA-G3-AAUZ-01
	TCGA-DD-AAVV-01
	TCGA-DD-A4NP-01
	TCGA-ED-A66Y-01
	TCGA-LG-A6GG-01
	TCGA-DD-AAE4-01
	TCGA-HP-A5MZ-01
	TCGA-G3-A5SI-01
	TCGA-DD-A1EI-01
	TCGA-G3-AAV1-01
	TCGA-DD-A113-01
	TCGA-DD-AACB-01
	TCGA-CC-A9FS-01
	TCGA-BC-A5W4-01
	TCGA-2Y-A9H5-01
	TCGA-BW-A5NO-01
	TCGA-CC-A7IE-01
	TCGA-KR-A7K2-01
	TCGA-DD-AADM-01
	TCGA-CC-5258-01
	TCGA-BW-A5NQ-01
	TCGA-2Y-A9GX-01
	TCGA-LG-A9QC-01
	TCGA-DD-A11C-01
	TCGA-BC-A10Q-01
	TCGA-4R-AA8I-01
	TCGA-FV-A4ZQ-01
	TCGA-BC-4073-01
	TCGA-DD-AADQ-01
	TCGA-DD-A1EA-01
	TCGA-WQ-AB4B-01
	TCGA-RC-A7SH-01
	TCGA-BC-A10T-01
	TCGA-DD-A39W-01
	TCGA-RC-A6M5-01
	TCGA-UB-A7MD-01
	TCGA-2Y-A9H6-01
	TCGA-5C-A9VG-01
	TCGA-CC-5264-01
	TCGA-DD-A4NS-01
	TCGA-QA-A7B7-01
	TCGA-DD-AAEB-01
	TCGA-DD-A3A6-01
	TCGA-UB-A7MF-01
	TCGA-DD-AACW-01
	TCGA-G3-A7M6-01
	TCGA-GJ-A6C0-01
	TCGA-DD-A3A3-01
	TCGA-WX-AA44-01
	TCGA-MR-A520-01
	TCGA-DD-AADK-01
	TCGA-DD-A73D-01
	TCGA-BW-A5NP-01
	TCGA-DD-A4NN-01
	TCGA-ZP-A9CZ-01
	TCGA-CC-A8HS-01
	TCGA-G3-A6UC-01
	TCGA-CC-A7IH-01
	TCGA-BC-A69I-01
	TCGA-K7-A6G5-01
	TCGA-BC-A10U-01
	TCGA-DD-A4NG-01
	TCGA-UB-A7MC-01
	TCGA-UB-AA0U-01
	TCGA-DD-A4NB-01
	TCGA-ED-A8O6-01
	TCGA-DD-AACQ-01
	TCGA-G3-AAV6-01
	TCGA-DD-A3A4-01
	TCGA-DD-A1EK-01
	TCGA-FV-A3R2-01
	TCGA-BC-A10Z-01
	TCGA-WJ-A86L-01
	TCGA-G3-A25Y-01
	TCGA-ED-A82E-01
	TCGA-DD-AACU-01
	TCGA-DD-A4NJ-01
	TCGA-2Y-A9H1-01
	TCGA-FV-A496-01
	TCGA-DD-A4ND-01
	TCGA-DD-A1EF-01
	TCGA-DD-AAEH-01
	TCGA-2Y-A9H2-01
	TCGA-2Y-A9GW-01
	TCGA-ZS-A9CE-01
	TCGA-DD-A4NQ-01
	TCGA-5C-AAPD-01
	TCGA-DD-AAVW-01
	TCGA-EP-A2KC-01
	TCGA-MI-A75E-01
	TCGA-DD-A116-01
	TCGA-GJ-A9DB-01
	TCGA-CC-A7IL-01
	TCGA-DD-AACC-01
	TCGA-FV-A3R3-01
	TCGA-HP-A5N0-01
	TCGA-K7-A5RF-01
	TCGA-ED-A7PZ-01
	TCGA-YA-A8S7-01
	TCGA-DD-A39X-01
	TCGA-DD-AACF-01
	TCGA-DD-A1EC-01
	TCGA-DD-AAE0-01
	TCGA-G3-AAV0-01
	TCGA-XR-A8TD-01
	TCGA-CC-A5UE-01
	TCGA-DD-AACJ-01
	TCGA-G3-AAV5-01
	TCGA-DD-AAVS-01
	TCGA-DD-A11B-01
	TCGA-MI-A75C-01
	TCGA-ED-A8O5-01
	TCGA-BC-4072-01
	TCGA-DD-AAW3-01
	TCGA-G3-A5SK-01
	TCGA-BC-A110-01
	TCGA-DD-A3A7-01
	TCGA-DD-AACN-01
	TCGA-DD-AAD5-01
	TCGA-CC-A3MC-01
	TCGA-DD-A73A-01
	TCGA-DD-AADI-01
	TCGA-CC-A7IG-01
	TCGA-G3-AAV3-01
	TCGA-MI-A75H-01
	TCGA-DD-A73E-01
	TCGA-2Y-A9H7-01
	TCGA-CC-A8HV-01
	TCGA-DD-AADJ-01
	TCGA-DD-AAD6-01
	TCGA-BC-A10S-01
	TCGA-LG-A9QD-01
	TCGA-DD-A3A1-01
	TCGA-DD-AACZ-01
	TCGA-CC-A7IK-01
	TCGA-DD-AADO-01
	TCGA-CC-A7II-01
	TCGA-RC-A6M3-01
	TCGA-DD-AAW1-01
	TCGA-NI-A8LF-01
	TCGA-FV-A23B-01
	TCGA-DD-AADC-01
	TCGA-G3-A3CJ-01
	TCGA-ZP-A9D1-01
	TCGA-DD-A73C-01
	TCGA-CC-A9FU-01
	TCGA-G3-A25X-01
	TCGA-DD-AACP-01
	TCGA-UB-A7MB-01
	TCGA-DD-AADG-01
	TCGA-RC-A6M6-01
	TCGA-DD-A4NH-01
	TCGA-EP-A12J-01
	TCGA-CC-5262-01
	TCGA-ZS-A9CD-01
	TCGA-DD-AAE9-01
	TCGA-BD-A2L6-01
	TCGA-DD-AAEI-01
	TCGA-2Y-A9H3-01
	TCGA-2Y-A9GV-01
	TCGA-DD-AADS-01
	TCGA-DD-A114-01
	TCGA-DD-A39Z-01
	TCGA-UB-A7MA-01
	TCGA-EP-A2KB-01
	TCGA-DD-AAEA-01
	TCGA-UB-AA0V-01
	TCGA-2Y-A9GY-01
	TCGA-XR-A8TE-01
	TCGA-ED-A4XI-01
	TCGA-DD-AACG-01
	TCGA-NI-A4U2-01
	TCGA-DD-AAC9-01
	TCGA-DD-AAE1-01
	TCGA-DD-A11D-01
	TCGA-DD-AADY-01
	TCGA-ZP-A9D4-01
	TCGA-DD-AAED-01
	TCGA-DD-AACK-01
	TCGA-DD-AAVQ-01
	TCGA-BC-A112-01
	TCGA-DD-A118-01
	TCGA-DD-AACO-01
	TCGA-DD-A1EB-01
	TCGA-DD-A4NL-01
	TCGA-EP-A3JL-01
	TCGA-DD-AAD8-01
	TCGA-5R-AA1C-01
	TCGA-G3-A3CI-01
	TCGA-G3-A3CK-01
	TCGA-MI-A75G-01
	TCGA-G3-A5SJ-01
	TCGA-5R-AAAM-01
	TCGA-BC-A3KG-01
	TCGA-2Y-A9GS-01
	TCGA-BD-A3ER-01
	TCGA-BC-A10X-01
	TCGA-MI-A75I-01
	TCGA-CC-A7IF-01
	TCGA-DD-AACE-01
	TCGA-DD-AAVY-01
	TCGA-DD-A1EG-01
	TCGA-ED-A7PX-01
	TCGA-DD-AAD1-01
	TCGA-DD-AADN-01
	TCGA-2Y-A9H9-01
	TCGA-G3-A25Z-01
	TCGA-BC-A217-01
	TCGA-BC-A10R-01
	TCGA-ED-A7XO-01
	TCGA-G3-AAV7-01
	TCGA-GJ-A3OU-01
	TCGA-DD-AADB-01
	TCGA-RC-A7SK-01
	TCGA-DD-A4NE-01
	TCGA-DD-AACT-01
	TCGA-ZP-A9D0-01
	TCGA-DD-AADF-01
	TCGA-DD-A1EJ-01
	TCGA-DD-AAVU-01
	TCGA-G3-A3CG-01
	TCGA-BC-A10W-01
	TCGA-O8-A75V-01
	TCGA-DD-A3A9-01
	TCGA-DD-A73G-01
	TCGA-DD-A1ED-01
	TCGA-WX-AA47-01
	TCGA-G3-A7M5-01
	TCGA-DD-A4NI-01
	TCGA-2Y-A9H8-01
	TCGA-2Y-A9GT-01
	TCGA-CC-5260-01
	TCGA-DD-A119-01
	TCGA-FV-A2QR-01
	TCGA-G3-A25V-01
	TCGA-CC-A8HT-01
	TCGA-DD-AADL-01
	TCGA-XR-A8TC-01
	TCGA-CC-A7IJ-01
	TCGA-5C-A9VH-01
	TCGA-DD-AADR-01
	TCGA-2Y-A9HB-01
	TCGA-DD-AAE3-01
	TCGA-DD-A4NA-01
	TCGA-DD-AACI-01
	TCGA-DD-AADU-01
	TCGA-EP-A3RK-01
	TCGA-CC-A5UD-01
	TCGA-CC-A9FV-01
	TCGA-DD-AAEE-01
	TCGA-ZS-A9CF-01
	TCGA-RC-A6M4-01
	TCGA-G3-A7M8-01
	TCGA-DD-AAVP-01
	TCGA-UB-A7ME-01
	TCGA-DD-A4NR-01
	TCGA-G3-A25U-01
	TCGA-DD-AAE6-01
	TCGA-G3-AAV2-01
	TCGA-ZP-A9CY-01
	TCGA-DD-A39Y-01
	TCGA-DD-A115-01
