# Supplementary material for: Identification by TCGA database search of five genes that are aberrantly expressed and involved in hepatocellular carcinoma potentially via DNA methylation changes
Source: Environ Health Prev Med. 2020 Jul 23;25:31. doi: 10.1186/s12199-020-00871-8 (PMC7376645; doi:10.1186/s12199-020-00871-8)
Supplement: Supplementary file 2 — Additional file 2: Table S2. List of up/down regulated genes in HCC tissues compared with normal liver tissues [file 12199_2020_871_MOESM2_ESM.xlsx]

## Sheet: Table S2
Table S2. List of up/down regulated genes in HCC tissues compared with normal liver tissues
gene name	gene expression			TTEST p-value	Kaplan-Meier plot Logrank p-value	Number of hits in PubMed search 「cancer」
	HCC average	normal liver average	HCC average /normal liver average
ZIC5	3.91757	0.227729	17.2028	6.8×10-16	1.6×10-2	8
SIX1	3.22678	0.419768	7.68706	9.8×10-14	1.1×10-2	120
EGFL6	2.15712	0.292622	7.3717	1.0×10-11	2.4×10-2	13
MYO18B	3.13849	0.426163	7.36452	3.2×10-8	2.2×10-2	19
LY6H	2.94528	0.440424	6.68737	6.7×10-17	2.2×10-2	2
ZIC2	5.78985	0.889973	6.50565	1.9×10-26	1.9×10-2	27
COL9A1	2.69038	0.458039	5.87368	5.7×10-18	2.2×10-2	6
IGF2BP1	5.9017	1.13395	5.20455	2.1×10-14	2.6×10-2	57
ZNF695	2.03123	0.399456	5.085	1.5×10-6	9.8×10-3	4
PDIA2	2.75518	0.543244	5.07172	2.2×10-7	4.6×10-2	2
ISL2	2.09922	0.471376	4.45339	1.6×10-7	1.6×10-2	1
RDM1	3.50834	0.826929	4.24261	1.7×10-19	1.0×10-3	6
LHX4	2.46817	0.622493	3.96498	6.8×10-16	5.3×10-3	13
NEIL3	4.6675	1.24964	3.73507	6.7×10-28	4.8×10-5	24
COL24A1	2.53585	0.680956	3.72395	1.4×10-7	2.7×10-2	3
HOXD9	4.37394	1.21955	3.58653	5.4×10-17	2.0×10-4	23
PTTG3P	1.46088	0.41822	3.49308	3.8×10-9	1.7×10-5	8
SPC24	4.5262	1.29831	3.48623	8.3×10-31	4.8×10-2	10
CENPI	3.91874	1.18004	3.32085	1.1×10-21	1.7×10-4	9
FBXO43	4.61616	1.42167	3.24699	6.3×10-36	8.5×10-3	1
EPS8L3	6.92333	2.15132	3.21818	4.8×10-19	3.3×10-2	3
CDC25C	6.2116	1.96419	3.16243	5.5×10-41	2.0×10-5	744
SHOX2	2.26695	0.736554	3.07777	4.7×10-9	8.5×10-3	45
MND1	5.48973	1.82537	3.00745	5.5×10-44	1.1×10-2	7
MEP1A	3.81598	1.279	2.98357	3.9×10-6	3.2×10-2	6
MESP2	4.4122	1.49087	2.95948	2.6×10-26	2.2×10-2	4
TRIM54	2.60132	0.894098	2.90944	1.4×10-5	7.8×10-4	2
DLK2	2.69601	0.929734	2.89977	2.4×10-7	3.8×10-3	5
MMP12	2.99639	1.04539	2.8663	8.9×10-6	1.7×10-3	153
NUF2	6.70898	2.37497	2.82487	9.2×10-43	1.2×10-5	38
TTK	6.26256	2.22844	2.81028	7.9×10-36	9.7×10-6	301
CENPA	5.67053	2.04617	2.7713	1.9×10-33	1.1×10-4	27
BRSK2	2.10639	0.772885	2.72536	2.4×10-4	1.5×10-2	5
SNHG4	2.03886	0.75139	2.71345	3.3×10-9	2.1×10-4	1
B3GNT4	1.84122	0.689734	2.66946	3.7×10-6	1.5×10-3	3
KIF18A	5.40897	2.07844	2.60241	5.9×10-31	4.5×10-6	31
RAET1E	1.60201	0.617039	2.59629	2.3×10-9	2.9×10-2	20
EXO1	6.35971	2.46335	2.58173	2.2×10-41	2.0×10-4	202
GNG4	4.59067	1.78907	2.56596	1.2×10-6	3.8×10-2	11
SLC24A5	1.49232	0.584237	2.55431	2.0×10-4	5.5×10-3	16
HOXD8	3.89074	1.55138	2.50793	7.8×10-17	3.8×10-2	19
DLGAP5	6.58199	2.67376	2.4617	3.8×10-37	8.4×10-7	39
MELK	6.90305	2.80778	2.45855	2.5×10-44	4.2×10-4	164
AKR1B15	3.84667	1.5776	2.43831	1.2×10-5	4.5×10-3	2
GPR19	3.27708	1.34574	2.43515	2.6×10-18	3.8×10-2	4
ACAN	3.97538	1.6513	2.40743	8.0×10-10	4.2×10-2	25
CDC45	6.63161	2.77341	2.39114	6.8×10-39	5.5×10-4	128
KIF15	5.55353	2.33029	2.38319	1.4×10-23	9.8×10-6	16
RAB3B	3.63771	1.53258	2.37358	2.7×10-9	9.0×10-3	14
SPC25	5.86411	2.48158	2.36306	6.7×10-35	3.0×10-5	9
TROAP	7.09699	3.01056	2.35737	5.9×10-38	1.2×10-4	12
BIRC5	7.36478	3.12975	2.35315	1.5×10-40	6.1×10-4	3881
E2F7	4.74134	2.02265	2.34413	4.6×10-22	9.5×10-3	48
PPP2R2C	3.31764	1.41971	2.33684	2.9×10-4	2.5×10-2	12
CDKN3	7.19987	3.10832	2.31632	8.7×10-46	2.2×10-4	56
FANCB	3.04063	1.32218	2.2997	5.8×10-17	2.1×10-4	29
DEPDC1	6.45574	2.81433	2.29388	1.4×10-34	1.1×10-6	6
CDCA2	5.3111	2.32655	2.28282	2.6×10-26	8.4×10-5	13
DIAPH3	5.54554	2.43093	2.28124	3.0×10-29	7.4×10-5	21
SKA3	6.24978	2.75963	2.26472	2.8×10-37	9.9×10-4	10
HTR1D	3.17382	1.40635	2.25677	6.7×10-5	8.6×10-3	3
CLSPN	4.32927	1.92198	2.25251	1.5×10-14	2.4×10-5	43
MATN3	3.42028	1.51969	2.25065	1.5×10-6	1.1×10-2	2
RAD54L	5.70099	2.54928	2.23631	3.7×10-27	3.9×10-4	64
NEK2	7.15998	3.21146	2.22951	1.2×10-39	2.7×10-4	158
FAM72D	5.14578	2.3135	2.22424	7.1×10-27	3.0×10-5	1
KIF20A	7.44937	3.4068	2.18661	1.3×10-39	2.0×10-8	46
MCM10	5.8709	2.68639	2.18543	6.2×10-28	3.5×10-5	31
KIF2C	7.31335	3.36337	2.17441	4.5×10-37	1.8×10-4	50
GSG2	4.16296	1.91703	2.17157	1.4×10-22	2.5×10-2	12
BUB1	6.98236	3.23496	2.15841	4.4×10-36	7.0×10-5	466
SLC7A11	6.0495	2.8033	2.158	1.7×10-15	5.3×10-4	211
SGOL1	5.13174	2.37816	2.15786	1.7×10-23	9.4×10-4	36
CSMD2	3.67508	1.70368	2.15715	1.4×10-8	4.0×10-2	6
KIF18B	6.63369	3.10713	2.13499	1.7×10-32	5.7×10-5	4
CENPM	6.84203	3.20802	2.13279	3.1×10-35	8.6×10-3	359
HJURP	7.13739	3.34992	2.13061	3.7×10-39	1.4×10-5	33
PBK	6.7619	3.18196	2.12507	1.5×10-36	2.9×10-4	122
POLQ	5.52491	2.59989	2.12505	1.7×10-26	4.5×10-3	37
CCNB2	7.4771	3.51933	2.12458	3.0×10-40	2.7×10-4	200
CDC20	8.16074	3.84964	2.11987	2.2×10-40	1.9×10-4	370
BUB1B	6.74161	3.20009	2.10669	2.7×10-32	7.6×10-5	126
ERCC6L	4.96623	2.36218	2.1024	1.1×10-26	1.4×10-4	1
RACGAP1P	1.19627	0.569712	2.09978	7.7×10-6	2.7×10-2	1
EME1	5.61692	2.67718	2.09808	1.7×10-35	1.0×10-2	54
B4GALNT1	5.87516	2.81095	2.0901	1.7×10-14	3.1×10-2	10
FAM64A	4.23487	2.03048	2.08565	6.3×10-12	1.1×10-2	6
RTKN2	4.62084	2.22804	2.07395	5.7×10-15	1.5×10-3	3
ANXA2P3	1.71319	0.827702	2.06982	6.8×10-7	5.7×10-3	1
KIF4A	7.53054	3.65231	2.06186	1.5×10-37	3.0×10-5	30
NDC80	7.1412	3.46471	2.06112	1.2×10-41	2.9×10-5	109
TRAIP	6.10628	2.98291	2.04709	6.4×10-38	2.1×10-4	3
SH2D5	1.87613	0.920007	2.03926	1.4×10-4	1.6×10-3	1
GTSE1	6.38728	3.15361	2.02538	7.1×10-30	6.0×10-5	29
UBE2C	7.88002	3.90177	2.0196	1.5×10-37	1.4×10-4	130
DDN	1.47476	0.731944	2.01485	8.5×10-4	6.7×10-4	34
CENPK	5.30129	2.63744	2.01002	5.3×10-23	7.9×10-3	7
NCAPG	7.91632	3.95728	2.00045	4.3×10-44	1.5×10-5	9
FOLH1B	4.05909	8.20488	0.494717	2.0×10-18	2.5×10-2	2
TPPP2	2.83634	5.95763	0.476086	5.9×10-24	1.1×10-3	1
CTNNA3	2.22167	4.68211	0.474502	4.2×10-17	1.2×10-3	12
RANBP3L	3.01345	6.79828	0.443266	5.0×10-23	2.7×10-2	1
NTF3	2.81745	6.42998	0.438173	2.8×10-38	2.2×10-3	5
KIF19	2.31971	5.29515	0.438081	5.3×10-36	2.5×10-2	1
GPM6A	3.6023	8.23607	0.437381	3.0×10-37	6.1×10-3	8
CNDP1	4.4071	10.335	0.426425	1.2×10-24	4.5×10-2	9
IL1RL1	2.40267	5.8207	0.412781	2.4×10-24	7.2×10-3	103
FAM99B	2.44489	5.93174	0.412171	8.3×10-21	4.0×10-2	1
COLEC10	3.95866	9.83477	0.402517	4.3×10-45	5.6×10-4	4
CRHBP	4.41711	11.1886	0.394787	1.2×10-53	3.2×10-3	6
ANKRD55	2.1825	5.7002	0.382882	6.0×10-45	3.2×10-2	4
RSPO3	2.65042	7.45078	0.355724	1.5×10-35	4.4×10-2	45
GPR182	2.33698	6.6066	0.353734	4.3×10-41	1.7×10-5	4
PZP	3.0691	9.9401	0.30876	2,2×10-40	2.2×10-2	24
CCL23	1.51638	5.47416	0.277008	2.0×10-64	3.5×10-3	32
